# Supplementary material for: A Decision Tree Cost Analysis of Intracranial Bleed Detection Using a Near-Infrared Device Across Various Healthcare Levels
Source: J Mark Access Health Policy. 2026 Jun 1;14(2):33. doi: 10.3390/jmahp14020033 (PMC13302714; doi:10.3390/jmahp14020033)
Supplement: Supplementary file 1 [file jmahp-14-00033-s001.zip]

Archive with 1 entries (1 files):
- jmahp-4174493-supplementary.pdf
